# Supplementary material for: Using the Modified Apical Access Technique to Treat Peri-Implant Mucosa Defects: Description of the Technique and Three-Dimensional Quantitative Measurement of Buccal Augmented Tissue
Source: Dent J (Basel). 2024 Jun 24;12(7):194. doi: 10.3390/dj12070194 (PMC11276234; doi:10.3390/dj12070194)
Supplement: Supplementary file 1 [file dentistry-12-00194-s001.zip]

Archive with 1 entries (1 files):
- dentistry-3029573-supplementary.mp4
